# Supplementary material for: Traumatic stress recruits an excitatory orbitofrontal–amygdala pathway to drive maladaptive aggression
Source: Neuropsychopharmacology. 2026 May 6;51(9):1610–22. doi: 10.1038/s41386-026-02432-z (PMC13388918; doi:10.1038/s41386-026-02432-z)
Supplement: Supplementary file 1 — Supplementary Statistics Table [file 41386_2026_2432_MOESM1_ESM.xlsx]

## Sheet: Sheet1
Data	Method	N	T-stat or F-stat	p-Value
Figure 3G	Mann-Whitney	6 GCaMP, 4 GFP	U = 0	0.0095
Figure 3K	Welch’s t-test	6 GCaMP, 4 GFP	t(6.018) = 1.805	0.121
Figure 4I	Welch’s t-test	3 GCaMP, 3 GFP	t(2.003) = 1.593	0.252
Figure 4M	Welch’s t-test	3 jRGECO, 3 mCherry	t(2.050) = 4.740	0.0398
Figure 5F	2-way ANOVA	8,8,9,9	Interaction - F(1,30) = 2.115	0.1563
			Virus - F(1,30) = 2.125	0.1553
			Treatment - F(1,30) = 8.949	0.0055
Figure 5G	2-way ANOVA	8,8,9,9	Interaction - F(1,30) = 3.355	0.077
			Virus - F(1,30) = 0.5246	0.4745
			Treatment - F(1,30) = 6.729	0.0145
Figure 5H	2-way ANOVA	8,8,9,9	Interaction - F(1,30) = 2.006	0.1669
			Virus - F(1,30) = 5.487	0.026
			Treatment - F(1,30) = 7.725	0.0093
Figure 5I	2-way ANOVA	8,8,9,9	Interaction - F(1,30) = 2.686	0.1117
			Virus - F(1,30) = 8.685	0.0062
			Treatment - F(1,30) = 5.604	0.0246
Figure S4A	2-way ANOVA	9,10,8,8	Interaction = F(1,31) = 5.494	0.0257
			Treatment = F(1,31) = 5.494	0.0257
			Sex = F(1,31) = 5.809	0.0221
Figure S4B	2-way ANOVA	9,10,8,8	Interaction = F(1,31) = 10.35	0.003
			Treatment = F(1,31) = 10.35	0.003
			Sex = F(1,31) = 15.68	0.0004
Figure S4C	2-way ANOVA	9,10,8,8	Interaction = F(1,31) = 9.546	0.0042
			Treatment = F(1,31) = 9.546	0.0042
			Sex = F(1,31) = 14.72	0.0006
Figure S4D	2-way ANOVA	9,10,8,8	Interaction = F(1,31) = 49.66	<0.0001
			Treatment = F(1,31) = 49.66	<0.0001
			Sex = F(1,31) = 96.28	<0.0001
Figure S5G	Welch’s t-test	4 GCaMP, 4 GFP	t(3.298) = 1.121	0.3371
Figure S5K	Welch’s t-test	4 GCaMP, 4 GFP	t(5.811) = 0.6382	0.5476
Figure S6D	Welch’s t-test	3 GCaMP, 3 GFP mice	t(2.624) = 0.026	0.9811
Figure S6H	Welch’s t-test	3 jRGECO, 3 mCherry	t(3.685) = 0.8002	0.472
Figure S7A	2-way ANOVA	8,8,9,9	Interaction - F(1,30) = 0.4888	0.4899
			Treatment - F(1,30) = 0.8063	0.3764
			Virus - F(1,30) = 0.9657	0.3336
Figure S7B	2-way ANOVA	8,8,9,9	Interaction - F(1,30) = 0.6342	0.4321
			Treatment - F(1,30) = 2.0240	0.1652
			Virus - F(1,30) = 0.04150	0.84
Figure S7C	2-way ANOVA	8,8,9,9	Interaction - F(1,30) = 0.02301	0.8804
			Treatment - F(1,30) = 0.002730	0.9587
			Virus - F(1,30) = 1.473	0.2343
Figure S7D	2-way ANOVA	8,8,9,9	Interaction - F(1,30) = 6.541	0.0158
			Treatment - F(1,30) = 7.853	0.0088
			Virus - F(1,30) = 3.814	0.0602
Figure S8B	Mann-Whitney	7,8	U = 0	0.0003
Figure S8C	Mann-Whitney	7,8	U = 1	0.0006
Figure S8D	Mann-Whitney	7,8	U = 0	0.0003
Figure S8E	Mann-Whitney	7,8	U = 5	0.0057
Figure S8F	Mann-Whitney	7,8	U = 10	0.0401
Figure S8G	Welch’s t-test	7,8	t(11.90) = 1.810	0.0956
Figure S8H	Welch’s t-test	7,8	t(9.047) = 2.417	0.0386
Figure S8I	Mann-Whitney	7,8	U = 27	0.9259
